# Supplementary material for: Structural Anomaly in Glasses: Molecular Dynamics Study of Organic Radical in Dibutylphthalate at Different Temperatures
Source: Int J Mol Sci. 2022 Nov 28;23(23):14859. doi: 10.3390/ijms232314859 (PMC9735606; doi:10.3390/ijms232314859)
Supplement: Supplementary file 1 [file ijms-23-14859-s001.zip]

Archive with 1 entries (1 files):
- ijms-2005045-supplementary.pdf
